# Supplementary material for: PvrA-Mediated Inhibition of Choline and Ethanolamine Uptake Promotes Pseudomonas aeruginosa Colonization in the Host Environment
Source: Pathogens. 2026 Jun 26;15(7):680. doi: 10.3390/pathogens15070680 (PMC13415123; doi:10.3390/pathogens15070680)
Supplement: Supplementary file 1 [file pathogens-15-00680-s001.zip]

Archive with 1 entries (1 files):
- pathogens-4258326-supplementary.pdf
